# Supplementary material for: Dragon’s Blood-Loaded Mesoporous Silica Nanoparticles for Rapid Hemostasis and Antibacterial Activity
Source: Molecules. 2024 Apr 21;29(8):1888. doi: 10.3390/molecules29081888 (PMC11054711; doi:10.3390/molecules29081888)
Supplement: Supplementary file 1 [file molecules-29-01888-s001.zip]

Archive with 1 entries (1 files):
- molecules-2937987-supplementary.pdf
